# Supplementary material for: Whole Genome Sequencing Provides an Added Value to the Investigation of Staphylococcal Food Poisoning Outbreaks
Source: Front Microbiol. 2021 Nov 2;12:750278. doi: 10.3389/fmicb.2021.750278 (PMC8593433; doi:10.3389/fmicb.2021.750278)
Supplement: Supplementary file 2 [file Data_Sheet_1.FASTA]

>sea (aa accession|WP_000750412.1) (sea) staphylococcal enterotoxin A [Staphylococcus aureus]
ATGAAAAAAACAGCATTTACATTACTTTTATTCATTGCCCTAACGTTGACAACAAGTCCA
CTTGTAAATGGTAGCGAGAAAAGCGAAGAAATAAATGAAAAAGATTTGCGAAAAAAGTCT
GAATTGCAGGGAACAGCTTTAGGCAATCTTAAACAAATCTATTATTACAATGAAAAAGCT
AAAACTGAAAATAAAGAGAGTCACGATCAATTTTTACAGCATACTATATTGTTTAAAGGC
TTTTTTACAGATCATTCGTGGTATAACGATTTATTAGTAGATTTTGATTCAAAGGATATT
GTTGATAAATATAAAGGGAAAAAAGTAGACTTGTATGGTGCTTATTATGGTTATCAATGT
GCGGGTGGTACACCAAACAAAACAGCTTGTATGTATGGTGGTGTAACGTTACATGATAAT
AATCGATTGACCGAAGAGAAAAAAGTGCCGATCAATTTATGGCTAGACGGTAAACAAAAT
ACAGTACCTTTGGAAACGGTTAAAACGAATAAGAAAAATGTAACTGTTCAGGAGTTGGAT
CTTCAAGCAAGACGTTATTTACAGGAAAAATATAATTTATATAACTCTGATGTTTTTGAT
GGGAAGGTTCAGAGGGGATTAATCGTGTTTCATACTTCTACAGAACCTTCGGTTAATTAC
GATTTATTTGGTGCTCAAGGACAGTATTCAAATACACTATTAAGAATATATAGAGATAAT
AAAACGATTAACTCTGAAAACATGCATATTGATATATATTTATATACAAGTTAA

>sea (aa accession|WP_000750406.1) (sea) staphylococcal enterotoxin type A [Staphylococcus aureus]
ATGAAAAAAACAGCATTTATACTACTTTTATTCATTGCCCTAACGTGGACAACAAGTCCA
CTTGTAAATGGTAGCGAGAAAAGCGAAGAAATAAATGAAAAAGATTTGCGAAAAAAGTCT
GAATTGCAGGGAGCAGCTTTAGGCAATCTTAAACAAATCTATTATTACAATGAAAAAGCT
AAAACTGAAAATAAAGAGAGTCACGATCAATTTTTACAGCATACTATATTGTTTAAAGGC
TTTTTTACAAATCATTCATGGTATAACGATTTATTAGTAGATTTTGATTCAAAGGATATT
GTTGATAAATATAAAGGGAAAAAAGTAGACTTATATGGTGCTTATTATGGTTATCAATGT
GCGGGTGGTACACCAAACAAAACAGCTTGCATGTATGGTGGTGTAACGTTACATGATAAT
AATCGATTGACCGAAGAGAAAAAAGTGCCAATCAATTTATGGCTAGACGGTAAACAAAAT
ACAGTACCTTTGGAAACGGTTAAAACGAATAAGAAAAATGTAACTGTTCAGGAGTTGGAT
CTTCAAGCAAGACGTTATTTACAGGAAAAATATAATTTATATAACTCTGATGTTTTTGAT
GGGAAGGTTCAGAGGGGATTAATCGTGTTTCATACTTCTACAGAACCTTCGGTTAATTAC
GATTTATTTGGTGCTCAAGGACAGAATTCAAATACACTATTAAGAATATATAGAGATAAT
AAAACGATTAACTCTGAAAACATGCATATTGATATATATTTATATACAAGTTAA

>seb (aa accession|AAA88550) (seb) staphylococcal enterotoxin B [Staphylococcus aureus]
ATGTATAAGAGATTATTTATTTCACATGTAATTTTGATATTCGCACTGATATTAGTTATT
TCTACACCCAACGTTTTAGCAGAGAGTCAACCAGATCCTAAACCAGATGAGTTGCACAAA
TCGAGTAAATTCACTGGTTTGATGGAAAATATGAAAGTTTTGTATGATGATAATCATGTA
TCAGCAATAAACGTTAAATCTATAGATCAATTTCTATACTTTGACTTAATATATTCTATT
AAGGACACTAAGTTAGGGAATTATGATAATGTTCGAGTCGAATTTAAAAACAAAGATTTA
GCTGATAAATACAAAGATAAATACGTAGATGTGTTTGGAGCTAATTATTATTATCAATGT
TATTTTTCTAAAAAAACGAATGATATTAATTCGCATCAAACTGACAAACGAAAAACTTGT
ATGTATGGTGGTGTAACTGAGCATAATGGAAACCAATTAGATAAATATAGAAGTATTACT
GTTCGGGTATTTGAAGATGGTAAAAATTTATTATCTTTTGACGTACAAACTAATAAGAAA
AAGGTGACTGCTCAAGAATTAGATTACCTAACTCGTCACTATTTGGTGAAAAATAAAAAA
CTCTATGAATTTAACAACTCGCCTTATGAAACGGGATATATTAAATTTATAGAAAATGAG
AATAGCTTTTGGTATGACATGATGCCTGCACCAGGAGATAAATTTGACCAATCTAAATAT
TTAATGATGTACAATGACAATAAAATGGTTGATTCTAAAGATGTGAAGATTGAAGTTTAT
CTTACGACAAAGAAAAAGTGA

>sec2 (nt accession|CP010944.1|759354..760154) (sec2) staphylococcal enterotoxin C2 [Staphylococcus aureus]
atgaataagagtcgatttatttcatgcgtaattttgatattcgcacttatactagttctt
tttacacccaacgtattagcagagagccaaccagaccctacgccagatgagttgcacaaa
tcaagtgagtttactggtacgatgggtaatatgaaatatttatatgatgatcattatgta
tcagcaactaaagttatgtctgtagataaatttttggcacatgatttaatttataacatt
agtgataaaaaactaaaaaattatgacaaagtgaaaacagagttattaaatgaagattta
gcaaagaagtacaaagatgaagtagttgatgtgtatggatcaaattactatgtaaactgc
tatttttcatccaaagataatgtaggtaaagttacaggtggtaaaacttgtatgtatgga
ggaataacaaaacatgaaggaaaccactttgataatgggaacttacaaaatgtacttata
agagtttatgaaaataaaagaaacacaatttcttttgaagtgcaaactgataagaaaagt
gtaacagctcaagaactagacataaaagctaggaattttttaattaataaaaaaaatttg
tatgagtttaacagttcaccatatgaaacaggatatataaaatttattgaaaataacggc
aatactttttggtatgatatgatgcctgcaccaggcgataagtttgaccaatctaaatat
ttaatgatgtacaacgacaataaaacggttgattctaaaagtgtgaagatagaagtccac
cttacaacaaagaatggataa

>sec1 (nt accession|KX168614.1) (sec1) staphylococcal enterotoxin C1 [Staphylococcus aureus FRI-913]
atgaataagagtcgatttatttcatgcgtaattttgatattcgcacttatactagttctt
tttacacccaacgtattagcagagagccaaccagaccctacgccagatgagttgcacaaa
gcgagtaaattcactggtttgatggaaaatatgaaagttttatatgatgatcattatgta
tcagcaactaaagttaagtctgtagataaatttttggcacatgatttaatttataacatt
agtgataaaaaactgaaaaattatgacaaagtgaaaacagagttattaaatgaaggttta
gcaaagaagtacaaagatgaagtagttgatgtgtatggatcaaattactatgtaaactgc
tatttttcatccaaagataatgtaggtaaagttacaggtggcaaaacttgtatgtatgga
ggaataacaaaacatgaaggaaaccactttgataatgggaacttacaaaatgtacttata
agagtttatgaaaataaaagaaacacaatttcttttgaagtgcaaactgataagaaaagt
gtaacagctcaagaactagacataaaagctaggaattttttaattaataaaaaaaatttg
tatgagtttaacagttcaccatatgaaacaggatatataaaatttattgaaaataacggc
aatactttttggtatgatatgatgcctgcaccaggcgataagtttgaccaatctaaatat
ttaatgatgtacaacgacaataaaacggttgattctaaaagtgtgaagatagaagtccac
cttacaacaaagaatggataa

>selc-bovine (nt accession|AJ938182.1|402652..403467) (selc-bovine) staphylococcal enterotoxin-like C-bovine [Staphylococcus aureus]
atgaaggagataaaaatgaataagagtcgatttatttcatgcgtaattttgatattcgca
cttatactagttctttttacacccaacgtattagcagagagccaaccagaccctacgcca
gatgagttgcacaaagcgagtaaattcactggtttgatggaaaatatgaaagttttatat
gatgatcgttatgtatcagcaactaaagttaagtctgtagataaatttttggcacatgat
ttaatttataacattagtgataaaaaactgaaaaattatgacaaagtgaaaacagagtta
ttaaatgaagatttagcaaagaagtacaaagatgaagtagttgatgtgtatggatcaaat
tactatgtaaactgctatttttcatccaaagataatgtaggtaaagttacaggtggtaaa
acttgtatgtatggaggaataacaaaacatgaaggaaaccactttgataatgggaaatta
caaaatgtacttataagagtttatgaaaataaaagaaacacaatttcttttgaagtgcaa
actgataagaaaagtgtaacagctcaagaactagacataaaagctaggaattttttaatt
aataaaaaaaatttgtatgagtttaacagttcaccatatgaaacagggtatataaaattt
attgaaaataacggcaatactttttggtatgatatgatgcctgcaccaggagataagttt
gaccaatctaaatatttaatgatgtacaacgacaataaaacggttgattctaaaagtgtg
aagatagaagtccaccttacaacaaagaatggataa

>sec3 (nt accession|BA000018.3|2058050..2058850) (sec3) staphylococcal enterotoxin type C3 [Staphylococcus aureus]
ATGTATAAGAGATTATTTATTTCACGTGTAATTTTGATATTCGCACTGATACTAGTTATT
TCTACACCCAACGTTTTAGCAGAGAGTCAACCAGACCCTATGCCAGATGATTTGCACAAA
TCAAGTGAGTTTACTGGTACGATGGGTAATATGAAATATTTATATGATGATCATTATGTA
TCAGCAACTAAAGTTAAGTCTGTAGATAAATTTTTGGCACATGATTTAATTTATAACATT
AGTGATAAAAAACTGAAAAATTATGACAAAGTGAAAACAGAGTTATTAAATGAAGATTTA
GCAAAGAAGTACAAAGATGAAGTAGTTGATGTGTATGGATCAAATTACTATGTAAACTGC
TATTTTTCATCCAAAGATAATGTAGGTAAAGTTACAGGTGGTAAAACTTGTATGTATGGA
GGAATAACAAAACATGAAGGAAACCACTTTGATAATGGGAACTTACAAAATGTACTTGTA
AGAGTTTATGAAAATAAAAGAAACACAATTTCTTTTGAAGTGCAAACTGATAAGAAAAGT
GTAACAGCTCAAGAACTAGACATAAAAGCTAGGAATTTTTTAATTAATAAAAAAAATTTG
TATGAGTTTAACAGTTCACCATATGAAACAGGATATATAAAATTTATTGAAAATAACGGC
AATACTTTTTGGTATGATATGATGCCTGCACCAGGCGATAAGTTTGACCAATCTAAATAT
TTAATGATGTACAACGACAATAAAACGGTTGATTCTAAAAGTGTGAAGATAGAAGTCCAC
CTTACAACAAAGAATGGATAA

>sed (aa accession|AAB06195) (sed) staphylococcal enterotoxin D [Staphylococcus aureus]
ATGAAAAAATTTAACATTCTTATTGCATTACTCTTTTTTACTAGTTTGGTAATATCTCCT
TTAAACGTTAAAGCCAATGAAAACATTGATTCAGTAAAAGAGAAAGAATTGCATAAAAAA
TCTGAATTAAGTAGTACCGCGCTAAATAATATGAAACATTCTTATGCAGATAAAAATCCA
ATAATAGGAGAAAATAAAAGTACAGGAGATCAATTTTTAGAAAATACTTTGCTTTACAAA
AAATTTTTTACTGACCTTATCAATTTTGAAGATTTATTAATAAACTTCAATTCAAAAGAA
ATGGCTCAACATTTCAAATCTAAAAATGTAGATGTTTACCCTATAAGATATAGCATTAAT
TGTTATGGTGGTGAAATAGATAGGACTGCTTGTACATATGGAGGTGTCACTCCACACGAA
GGTAATAAATTAAAAGAACGAAAAAAAATACCAATCAATTTGTGGATAAATGGTGTACAA
AAAGAAGTTTCTTTAGATAAAGTTCAAACAGATAAAAAAAATGTTACCGTACAAGAATTA
GATGCACAAGCAAGGCGCTATTTGCAAAAGGATTTAAAATTGTATAATAATGATACTCTC
GGAGGAAAAATACAGCGCGGAAAAATAGAGTTTGATTCTTCTGATGGGTCTAAAGTCTCT
TATGATTTATTTGATGTTAAGGGTGATTTTCCCGAAAAACAATTACGAATATACAGTGAT
AATAAAACATTATCCACAGAGCACCTTCATATTGACATCTATTTATATGAAAAGTAG

>see (aa accession|AAA26617) (see) staphylococcal enterotoxin E [Staphylococcus aureus]
ATGAAAAAAACAGCATTTATACTACTTTTATTCATTGCCCTAACGTTGACAACAAGTCCA
CTTGTAAATGGTAGCGAGAAAAGCGAAGAAATAAATGAAAAAGATTTGCGAAAAAAGTCT
GAATTACAAAGAAATGCTTTAAGCAATCTTAGGCAAATTTATTATTATAATGAAAAAGCT
ATAACTGAAAACAAAGAGAGTGATGATCAGTTTTTAGAGAATACTTTGTTATTTAAAGGT
TTTTTCACAGGTCATCCATGGTATAACGATTTATTAGTAGATCTTGGTTCAAAAGATGCT
ACTAATAAATATAAAGGGAAAAAAGTAGACTTATATGGTGCTTATTATGGATATCAATGT
GCTGGAGGCACACCAAATAAAACAGCATGTATGTACGGGGGTGTAACATTACATGATAAT
AACCGATTGACCGAAGAAAAAAAAGTACCAATTAACTTGTGGATAGACGGAAAACAAACT
ACAGTACCTATAGATAAAGTTAAAACAAGCAAAAAAGAAGTAACTGTTCAAGAGCTAGAT
CTTCAGGCAAGGCATTATTTACACGGAAAATTTGGTTTATATAACTCAGACAGCTTTGGC
GGTAAGGTGCAAAGAGGCTTGATTGTGTTTCATTCTTCTGAAGGGTCCACGGTAAGTTAT
GATTTGTTTGATGCTCAAGGGCAATATCCAGATACATTATTAAGAATTTACAGAGATAAT
AAAACTATTAATTCAGAGAACCTCCATATTGATTTGTATTTATACACAACTTGA

>seg (aa accession|WP_000736712.1) (seg) staphylococcal enterotoxin type G [Staphylococcus aureus]
ATGAAGAAATTATCTACTGTAATTATTATTTTGATTCTAGAAATAGTTTTTCATAATATG
AATTATGTGAATGCTCAACCCGATCCTAAATTAGACGAACTAAATAAAGTAAGTGATTAT
AAAAATAATAAGGGAACTATGGGTAATGTAATGAATCTTTATACGTCTCCACCTGTTGAA
GGAAGAGGAGTTATTAATTCTAGACAGTTTTTATCTCATGATTTAATTTTTCCAATTGAG
TATAAGAGTTATAATGAGGTTAAAACTGAATTAGAAAATACAGAATTAGCTAACAATTAT
AAAGATAAAAAAGTAGACATTTTTGGCGTTCCATATTTTTATACATGTATAATACCTAAA
TCTGAACCGGATATAAACCAAAATTTTGGAGGTTGTTGTATGTATGGTGGTCTTACATTT
AATAGTTCAGAAAATGAAAGAGATAAATTAATTACTGTACAGGTAACAATCGACAATAGA
CAATCACTTGGATTTACAATAACTACAAATAAGAATATGGTTACTATTCAGGAACTAGAT
TACAAAGCAAGACACTGGCTCACTAAAGAAAAAAAGCTATACGAGTTTGATGGTTCTGCA
TTTGAATCTGGATATATAAAATTTACTGAAAAGAACAATACAAGTTTTTGGTTTGACTTA
TTTCCTAAAAAAGAACTAGTACCTTTTGTTCCATATAAGTTTTTAAATATTTACGGAGAT
AATAAAGTTGTTGATTCTAAGAGTATTAAAATGGAAGTATTTCTTAATACTCACTGA

>seg (aa accession|WP_000736707.1) (seg) staphylococcal enterotoxin G [Staphylococcus aureus]
ATGAAGAAATTATCTACTGTAATTATTATTTTGATTCTAGAAATAGTTTTTCATAATATA
AATTATGCGAATTCCCAACCCGATCCTAAAATAGACGAACTAAATAAAGTAAGTGATTAT
AAAAGTAATAAGGGAACTATGGGAAATGTTATGAATCTTTATATGTCTCCACCTGTTGAA
GGAAGAGGAGTTATCAATTCTAGACAGTTTTTATCTCATGATTTAATTTTTCCAATTGAG
TATAAGAGTTATAATGAGGTTAAAACTGAATTAGAAAATACAGAATTAGCTAACAATTAT
AAAGGTAAAAAAGTAGACATTTTTGGTGTTCCATATTTTTATACATGTATAATACCTAAA
TCTGAACCGGATATAAACCAAAATTTTGGAGGTTGTTGTATGTATGGTGGTCTTACATTT
AATAGTTCTGAAAATGAAAGAGATAAATTAATTACTGTACAGGTAACAATCGACAATAGA
CAATCACTTGGATTTACAATAACTACAAATAAGAATATGGTTACTATTCAAGAACTAGAT
TACAAAGCAAGACACTGGCTCACTAAAGAAAAAAAGCTATACGAGTTTGATGGTTCTGCA
TTTGAATCTGGATATATAAAATTTACTGAAAAGAACAATACAAGTTTTTGGTTTGACTTA
TTTCCTAAAAAAGAACTAGTACCTTTTGTTCCATATAAGTTTTTAAATATTTACGGAGAT
AATAAAGTAGTTGATTCTAAGAGTATTAAAATGGAAGTATTTCTTAATACTCACTGA

>seh (aa accession|BAB93916.1) (seh) staphylococcal enterotoxin H [Staphylococcus aureus]
ATGATTAATAAAATTAAAATATTATTTTCGTTTTTAGCATTATTACTTTCATTCACATCA
TATGCGAAAGCAGAAGATTTACACGATAAAAGTGAGTTAACAGATTTAGCTTTAGCTAAT
GCATATGGTCAATATAATCACCCATTCATTAAAGAAAATATTAAGAGTGATGAAATAAGT
GGAGAAAAAGATTTAATATTTAGAAATCAAGGTGATAGTGGCAATGATTTGAGAGTAAAG
TTTGCAACTGCTGATTTAGCTCAGAAGTTTAAAAATAAAAATGTAGATATATATGGGGCA
TCTTTTTATTATAAGTGTGAAAAAATAAGTGAAAATATTTCTGAATGTCTATATGGAGGT
ACAACACTAAATAGTGAAAAATTGGCACAGGAAAGGGTGATTGGTGCTAATGTTTGGGTA
GATGGTATTCAAAAAGAAACAGAATTAATACGAACAAATAAGAAAAATGTGACATTGCAA
GAATTAGATATAAAGATCAGAAAAATATTGTCCGATAAATATAAAATTTATTATAAAGAC
AGCGAAATAAGTAAAGGTCTAATTGAATTTGATATGAAAACTCCTAGAGATTACTCATTC
GACATTTATGATTTAAAAGGAGAAAATGACTATGAGATAGATAAAATTTATGAAGACAAT
AAAACTTTAAAATCTGATGATATAAGTCATATTGATGTAAATCTATATACTAAGAAAAAA
GTATAA

>seh (aa accession|WP_000608674.1) (seh) staphylococcal enterotoxin H [Staphylococcus aureus]
ATGATTAATAAAATTAAAATATTATTTTCGTTTTTAGCATTATTACTTTCATTCACATCA
TATGCGAAAGCAGAAGATTTACACGATAAAAGTGAGTTAACAGATTTAGCTTTAGCTAAT
GCATATGGTCAATATAATCACCCATTCATTAAAGAAAATATTAAGAGTGATGAAATAAGT
GGAGAAAAAGATTTAATATTTAGAAATCAAGGTGATAGTGGCAATGATTTGAGAGTAAAG
TTTGCAACTGCTGATTTAGCTCAGAAGTTTAAAAATAAAAATGTAGATATATATGGGGCA
TCTTTTTATTATAAGTGTGAAAAAATAAGTGAAAATATTTCTGAATGTCTATATGGAGGT
ACAACACTAAATAGTGAAAAATTGGCACAGGAAAGGGTGATTGGTGCTAATGTTTGGGTA
GATGGTATTCAAAAAGAAACAGAATTAATACGAACAAATAAGAAAAATGTGACATTGCAA
GAATTAGATATAAAGATCAGAAAAATATTGTCCGATAAATATAAAATTTATTATAAAGAC
AGCGAAATAAGTAAAGGTCTAATTGAATTTGATATGAAAACTCCTAGAGATTACTCATTC
GACATTTATGATTTAAAAGGAGAAAATGACTATGAGATAGATAAAATTTATGAAGACAAT
AAAACTTTAAAATCTGATGATATAAGTCATATTGATGTAAATCTATATACTAAGAAAAAA
GTATAA

>sei (aa accession|WP_000713850.1) (sei) staphylococcal enterotoxin I [Staphylococcus aureus]
ATGAAAAAATTTAAATATAGTTTTATAGTAGTTTTTATATTATTTTTTAACGTTTATGAC
CTTTCGTATGCGCAAGGAGATATTGGTGTAGGTAACTTAAGAAATTTCTATACAAAATAT
GATTATATAGATTTAAAAGGCGTCACAGATAAAAACCTACCTACTGCAAATCAACTCGAA
TTTTCAACCGGTCCCAATGATTTGATCTCAGAATCTAATAATTGGGACGAAATAAGTAAA
TTTAAAGGAAAGAAACTGGATATTTTTGGCATTGATTATAATGGTCCTTGTAAATCTAAA
TACATGTATGGAGGGGCCACTTTATCAGGACAATACTTAAATTCTGCTAGAAAAATCCCT
ATAAATCTTTGGGTTAATGGCAAGCATAAAACAATTTCTACTGACAAAATAGCAACTAAT
AAAAAACTAGTAACAGCTCAAGAAATTGATGTTAAATTAAGGAGATATCTTCAAGAAGAA
TACAATATATATGGTCATAATAACACTGGTAAAGGCAAAGAATATGGGTATAAATCTAAA
TTTTATTCAGGTTTTAATAAGGGGAAAGTTCTATTTCATTTAAATGATGAAAAATCATTT
TCATATGATTTGTTTTATACAGGAGATGGAGTGCCTGTAAGTTTTTTGAAAATTTATGAA
GATAATAAAATAATAGAATCTGAAAAATTTCATCTTGATGTCGAAATATCATATGTAGAT
AGTAACTAA

>sei (aa accession|WP_000713847.1) (sei) staphylococcal enterotoxin I [Staphylococcus aureus]
ATGAAAAAATTTAAATATAGTTTTATATTAGTTTTTATATTACTTTTTAACATTAAAGAT
CTTACGTATGCTCAAGGTGATATTGGTGTAGGTAACTTAAGAAATTTCTATACAAAACAT
GATTATATAGATTTAAAAGGCGTCACAGATAAAAACCTACCTATTGCAAATCAACTCGAA
TTTTCAACAGGTACCAATGATTTGATCTCAGAATCTAATAATTGGGACGAAATAAGTAAA
TTTAAAGGAAAGAAACTGGATATTTTTGGCATTGATTATAATGGTCCTTGTAAATCTAAA
TACATGTATGGAGGGGCCACTTTATCAGGACAATACTTAAATTCTGCTAGAAAAATCCCT
ATTAATCTTTGGGTTAATGGCAAACATAAAACAATTTCTACTGACAAAATAGCAACTAAT
AAAAAACTAGTAACAGCTCAAGAAATTGATGTTAAATTAAGAAGATATCTTCAAGAAGAA
TACAATATATATGGTCATAATAACACTGGTAAAGGCAAAGAATATGGATATAAATCTAAA
TTTTATTCAGGTTTTAATAATGGGAAAGTTTTATTTCATTTAAATAATGAAAAATCATTT
TCATATGATTTGTTTTATACAGGAGATGGACTGCCTGTAAGTTTTTTGAAAATTTATGAA
GATAATAAAATAATAGAATCTGAAAAATTTCATCTTGATGTCGAAATATCATATGTAGAT
AGTAACTAA

>sei (aa accession|WP_000721567.1) (sei) staphylococcal enterotoxin I [Staphylococcus aureus]
ATGAAAAAAATTAAATACAGTTTTATATTAGTTTTTATATTATTTTTTAACATTAAAGAC
CTTTCGTATGCGCAAGGAGATATTGGTGTAGGTAACTTAAGAAATTTCTATACAAAATAT
GATTATATAGATTTAAAAGGCGTCACAGATAAAAACTTACCTATTGCAAATCAACTTGAA
TTTTCAACCGGTACCAATGATTTGATCTCAGAATCTAATAATTGGGACGAAATAAGTAAA
TTTAAAGGAAAGAAAATGGATATTTTTGGCATTGATTATAATGGTCCTTGTAAAACTAAA
TACATGTATGGAGGGGCCACTTTATCAGGACAATACTTAAATTCTGCTAGAAAAATCCCT
ATAAATCTTTGGATTAATGGCAAGCATAAAACAATTTCTACTGACAAAATAGCAACTAAT
AAAAAACTAGTCACAGCTCAAGAAATTGATGTTAAATTAAGGAGATATCTTCAAGAAGAA
TACAATATATATGGTCATAATAACAATGGTAAAGGTAAAGAATATGGGTATAAATCTAAA
TTTTATTCAGGTTTTAATAAGGGGAAAGTTTTATTTCATTTAAATGATGAAAAATCATTT
TCATATGATTTGTTTTATACAGGAGATGGACTGCCTGTAAGTTTTTTGAAAATTTATGAA
GATAATAAAATAATAGAATCTGAAAAATTTCATCTTGATGTTGAAATATCATATGTAGAT
AGTAACTAA

>selj (aa accession|BAC97796.1) (selj) staphylococcal enterotoxin-like J [Staphylococcus aureus]
ATGAAAAAAAGAATATTTATACTGATTTTCTCCCTGACGTTAACACTACTAATAACCCCT
TTAGTTTACAGCGATAGCAAAAATGAAACAATTAAAGAAAAGAATTTGCACAAAAAATCA
GAGTTAAGTAGTATTACTTTAAATAACCTCAGACATATATACTTCTTTAACGAAAAGGGT
ATCTCTGAAAAGATAATGACAGAAGATCAATTTTTAGATTACACACTATTATTTAAAAGT
TTTTTCATAAGTCATTCACAGTATAACGACTTATTGGTACAATTCGATTCAAAAGAAACA
GTTAATAAGTTTAAAGGCAAACAAGTAGATCTATACGGATCTTATTATGGTTTTCAATGT
TCTGGTGGTAAACCAAATAAAACAGCATGTATGTATGGTGGAGTAACACTGCATGAAAAC
AATCAACTTTATGATACTAAAAAAATACCTATTAATTTATGGATTGATAGCATCAGAACT
GTTGTTCCGCTAGATATAGTTAAAACAAATAAGAAAAAAGTAACCATTCAAGAACTAGAT
CTTCAGGCAAGATATTATTTACATAAACAATATAATTTATACAACCCTAGTACCTTTGGT
GGTAAAATTCAGAAAGGACTAATCGTGTTTCATACCTCAAAAGAACCGTTGGTTAGTTAT
GATTTATTTAATGTTATAGGTCAATATCCAGACAAATTATTAAAAATATACCAAGATAAT
AAAATCATAGAATCTGAAAACATGCATATCGATATATATTTATATACAAGCCTAATTGTA
TTAATAAGTCTACCTTTGGTTCTGTAG

>sek (aa accession|WP_000733771.1) (sek) staphylococcal enterotoxin K [Staphylococcus aureus]
ATGAAAAAATTAATAAGCATCTTATTAATAAATATAATAATTTTAGGTGTCTCTAATAAT
GCCAGCGCTCAAGGTGATATAGGAATTGATAATCTCAGGAATTTTTATACAAAAAAAGAC
TTTATAAATTTAAAAGATGTAAAAGACAATGATACTCCTATAGCTAATCAACTACAATTT
TCAAATGAATCCTATGATTTAATTTCAGAATCAAAAGATTTTAATAAATTTAGTAATTTC
AAAGGAAAAAAACTTGATGTTTTTGGTATTAGTTATAATGGCCAGTGTAACACTAAATAC
ATATATGGTGGAATCACAGCTACTAACGAATATCTAGATAAACCTAGAAATATACCTATA
AATATATGGATCAATGGAAATCACAAAACTATTTCTACCAATAAAGTTTCGACAAATAAA
AAATTTGTTACCGCTCAAGAGATTGATATCAAATTAAGAAGGTACCTTCAAGAAGAATAC
AACATTTATGGACATAACGGCACTAAAAAAGGAGAAGAATACGGTCATAAATCAAAATTT
TATTCTGGGTTTAATATTGGTAAAGTAACGTTTCATTTAAATAATAATGACACCTTTTCA
TATGATTTATTCTACACAGGAGATGATGGGCTACCAAAAAGTTTTTTAAAAATTTATGAA
GACAATAAAACTGTAGAGTCTGAGAAATTCCATTTGGATGTCGATATCTCTTATAAAGAA
ACAAAATAA

>sek (aa accession|WP_000734020.1) (sek) staphylococcal enterotoxin K [Staphylococcus aureus]
ATGAAAAAATTAATAGTTATCATATTAATAAATATAATAACTTTAAGTGTCTCTAATAGT
GCCAGCGCTCAAGGTGATATAGGAATTGATAATCTCAGGAATTTTTATACAAAAAAAGAC
TTTGTAGATTTAAAAGATGTAAAAGACAATGATACTCCTATAGCTAATCAACTACAATTT
TCAAATGTATCTTATGATTTAATTTCAGAATCAAAAGATTTTAATAAATTTAGTAATTTC
AAGGGAAAAAAACTTGATGTTTTTGGTATTAGTTATAATGGCCAGTGTAACAATAAATAC
ATATATGGTGGAGTCACAGCTACTAACGAATATCTAGATAAACCTAGAAATATCCCTATA
AATATATGGATCAATGGAAATCACAAAACTATTTCTACCAATAAAGTTTCGACAAATAAA
AAATTTGTTACCGCTCAAGAGATTGATGTCAAATTAAGAAAGTACCTTCAAGAAGAATAC
AACATTTATGGACATAACGGCACTAAAAAAGGAGAAGAATATGGTCATAAATCAAAATTT
TATTCTGGGTTTAATATTGGTAAAGTAACGTTCCATTTAAATAATAATGACACTTTTTCA
TATGATTTATTCTACACAGGAGATGATGGGTTACCAAAAAGTTTTTTAAAAATTTACGAA
GACAATAAAACTGTAGAGTCTGAGAAATTCCATTTGGATGTCGATATTTCTTATAAAGAA
ACGATATAA

>sek (aa accession|WP_000733775.1) (sek) staphylococcal enterotoxin K [Staphylococcus aureus]
ATGAAAAAATTAATAAGCATCTTATTAATAAATATAATAATTTTAGGTGTCTCTAATAGT
GCCAGCGCTCAAGGTGATATAGGAATTGATAATCTCAGGAATTTTTATACAAAAAAAGAC
TTCGTAGATTTAAAAGATGTAAAAGACAATGATACTCCTATAGCTAATCAACTACAATTT
TCAAATGAATCTTATGATTTAATTTCAGAATCAAAAGATTTTAATAAATTTAGTAATTTC
AAGGGAAAAAAACTTGATGTTTTTGGTATTAGTTATAATGGCCAGTGTAACACTAAATAC
ATATATGGCGGAGTCACAGCTACTAACGAATATCTAGATAAATCTAGAAATATACCTATA
AATATATGGATTAATGGAAATCACAAAACTATTTCTACCAATAAAGTTTCGACAAATAAA
AAATTTGTTACCGCTCAAGAGATTGATGTCAAATTAAGAAAGTACCTTCAAGAAGAATAC
AACATTTATGGACATAACGGCACTAAAAAAGGAGAAGAATATGGTCATAAATCAAAATTT
TATTCTGGATTTAATATTGGTAAAGTAACGTTCCATTTAAATAATAATGACACTTTTTCA
TATGATTTATTCTACACAGGAGATGATGGGTTACCAAAAAGTTTTTTAAAAATTTACGAA
GACAATAAAACTGTAGAGTCTGAGAAATTCCATTTGGATGTCGATATTTCTTATAAAGAA
ACGATATAA

>sel (aa accession|WP_000746597.1) (sel) staphylococcal enterotoxin L [Staphylococcus aureus]
ATGAAAAAAAGATTATTATTTGTAATTGTTATTACTTTATTTATTTTTTCTTCTAATCAT
ACAGTCTTATCTAACGGCGATGTAGGTCCAGGAAACCTAAGAAATTTTTATACTAAATAT
GAATATGTGAATTTAAAGAATGTTAAAGACAAAAATTCACCAGAATCACACCGCTTAGAA
TACTCGTATAAAAATGATACATTGTATGCTGAATTTGACAATGAATATATAACTAGTGAT
CTAAAGGGAAAAAATGTCGATGTTTTTGGTATAAGCTATAAATATGGTTCTAACTCTCGT
ACTATATATGGTGGTGTTACTAAAGCAGAAAACAATAAATTAGATTCGCCAAGAATAATA
CCTATAAATTTAATTATCAATGGCAAGCATCAAACAGTTACAACTAAAAGTGTTTCTACA
GATAAAAAAATGGTTACCGCACAAGAAATAGATGTCAAACTAAGAAAATACTTGCAAGAT
GAATTTAATATTTATGGACACAATGATACTGGTAAAGGTAAAGAATACGGCACTTCTTCA
AAATTTTATAGCGGTTTTGATAAGGGGAGTGTAGTATTCCATATAAATGATGGTTCTAAT
TTCTCGTATGATTTATTTTACACAGGATACGGTCTTCCAGAAAGCTTCTTAAAAATTTAC
AAAGATAATAAAACTGTTGATTCAACACAATTTCATCTAGATGTCGAAATTTCAAAAAGA
TGA

>sel (aa accession|WP_000746599.1) (sel) staphylococcal enterotoxin L [Staphylococcus aureus]
ATGAAAAAAAGATTATTATTTGTAATTGTTATTACTTTATTTATTTTTTCTTCTAATCAT
ACAGTCTTATCTAACGGCGATGTAGGTCCAGGAAACCTAAGAAATTTTTATACTAAATAT
GAATATGTGAATTTAAAGAATGTTAAAGACAAAAATTCACCAGAATCACACCGCTTAGAA
TACTCGTATAAAAATGATACATTGTATGCTGAATTTGACAATGAATATATAACTAGTGAT
CTAAAGGGAAAAAATGTCGATGTTTTTGGTATAAGCTATAAATATGGTTCTAACTCTCGT
ACTATATATGGCGGTGTTACTAAAGCAGAAAACAATAAATTAGATTCGCCAAGAATAATA
CCTATAAATTTAATTATCAATGGCAAGCATCAAACAGTTACAACTAAAAGTGTTTCTACA
GATAAAAAAATGGTTACCGCACAAGAAATAGATGTCAAACTAAGAAAATACTTGCAAGAT
GAATTTAATATTTATGGACACAATGATACTGGTAAAGGTAAAGAATACGGCACTTCTTCA
AAATTTTATAGCGGTTTTGATAAGGGGAGTGTAGTATTCCATATGAATGATGGTTCTAAT
TTCTCGTATGATTTATTTTACACAGGATACGGTCTTCCAGAAAGCTTCTTAAAAATTTAC
AAAGATAATAAAACTGTTGATTCAACACAATTTCATCTAGATGTCGAAATTTCAAAAAGA
TGA

>sel (aa accession|WP_000746599.1 ) (sel) staphylococcal enterotoxin L [Staphylococcus aureus]
ATGAAAAAAAGATTATTATTTGTAATTGTTATTACTTTATTTATTTTTTCTTCTAATCAT
ACAGTCTTATCTAACGGCGATGTAGGTCCAGGAAATCTAAGAAATTTTTATACTAAATAT
GAATATGTGAATTTAAAGAATGTTAAAGACAAAAATTCACCAGAATCACACCGCTTAGAA
TACTCGTATAAAAATGATACATTGTATGCTGAATTTGACAATGAATATATAACTAGTGAT
CTAAAGGGAAAAAATGTCGATGTTTTTGGTATAAGCTATAAATATGGTTCTAACTCTCGT
ACTATATATGGTGGTGTTACTAAAGCAGAAAACAATAAATTAGATTCGCCAAGAATAATA
CCTATAAATTTAATTATCAATGGCAAGCATCAAACAGTTACAACTAAAAGTGTTTCTACA
GATAAAAAAATGGTTACCGCACAAGAAATAGATGTCAAACTAAGAAAATACTTGCAAGAT
GAATTTAATATTTATGGACACAATGATACTGGTAAAGGTAAAGAATACGGCACTTCTTCA
AAATTTTATAGCGGTTTTGATAAGGGGAGTGTAGTATTCCATATGAATGATGGTTCTAAT
TTCTCGTATGATTTATTTTACACAGGATACGGTCTTCCAGAAAGCTTCTTAAAAATTTAC
AAAGATAATAAAACTGTTGATTCAACACAATTTCATCTAGATGTCGAAATTTCAAAAAGA
TGA

>sem (aa accession|WP_000821658.1) (sem) staphylococcal enterotoxin M [Staphylococcus aureus]
ATGAAAAGAATACTTATCATTGTTGTTTTATTGTTTTGCTATTCGCAAAATCATATCGCA
ACCGCTGATGTCGGAGTTTTGAATCTTAGGAACTATTATGGTAGCTATCCAATTGAAGAC
CACCAAAGTATTAATCCTGAAAATAATCATCTTTCGCATCAATTAGTTTTTTCTATGGAT
AATTCGACAGTAACAGCTGAATTTAAGAACGTTGATGATGTAAAGAAATTCAAAAATCAT
GCTGTAGATGTATATGGTCTAAGTTATAGTGGATATTGTTTGAAAAACAAATATATATAC
GGTGGAGTTACATTAGCAGGTGATTATTTAGAGAAATCTAGACGTATTCCTATTAATCTT
TGGGTTAATGGAGAACATCAAACTATATCTACTGACAAAGTATCAACTAATAAAAAGTTA
GTAACAGCTCAAGAAATTGATACTAAATTAAGAAGATATCTACAAGAAGAATATAATATT
TATGGCTTTAATGATACAAATAAAGGAAGAAATTATGGTAATAAGTCAAAATTTAGTTCT
GGATTTAATGCAGGAAAAATATTATTTCATTTGAATGATGGTTCATCATTTTCTTATGAC
TTATTTGATACTGGAACAGGACAAGCTGAAAGTTTCTTAAAAATATATAATGACAACAAA
ACTGTCGAAACTGAAAAATTCCATTTAGATGTAGAAATATCTTATAAGGACGAAAGTTGA

>sem (aa accession|WP_000821649.1) (sem) staphylococcal enterotoxin M [Staphylococcus aureus]
ATGAAAAGAATACTTATCATTGTTGTTTTATTGTTTTGTTATTCACAAAATCATATCGCA
ACCGCTGATGTTGGAGTTTTGAATCTTAGGAACTATTATGGTAGCTATCCAATCGAAGAC
CATCAAAATATTAATCCTGACAATAATCGTCTTTCACATCAATTAGTTTTTTCTAAGGAT
AATTCGACAGTAACAGCTGAATTTAAGAATGTTGAAGATGTAAAAAAATTCAAAAATCGT
GCTGTTGATGTATACGGCCTAAGTTATAGTGGATATTGTCTAAAAAATAAATATATGTAC
GGAGGAGTTACTTTAGCGGGTGATTATTTAGAGAAGTCTAGATGTATTCCTATTAATCTT
TGGGTTAATGGCAACCTTAAAACAATTTCTACTGACAAAGTATCAACTAATAAAAAGATA
GTAACAGCTCAAGAAATTGATACTAAATTAAGAAGATATCTACAAGAAGAATATAACATT
TATGGCTTTAATGATACAAATAAAGGAAGAAATTACGGTACAAAATCCAAGTTTTTTTCT
GGATTTAATACTGGGAAAATATCATTTCATTTGAATGACGGTACATCATTCTCTTATGAC
TTATTTGATACAGGAACAGGGCAAGCTGAAAGTTTCCTAAAAATATATAATGACAACAAA
ACTGTCGAAACTGATAAATTCCATTTAGATGTAGAAATATCTTATAAGGACGAAAGTTGA

>sen (aa accession|WP_001236366.1) (sen) staphylococcal enterotoxin N [Staphylococcus aureus]
ATGAGATTGTTCTACATAGCTGTAATTATAATAACTTTATTATGTCTTATAAATAATAAA
TATGTTAATGCTGAAGTAGACAAAAAAGTTTTAAAGAAAAAATCTGATATAGATAGTAGT
AATTTATTTAATTTAACAAGCTATTATACTGATATAACGTGGCAATTAGACGAGTCAAAT
AAAATTAGTACAGATCAACTACTGAATAATACTATAATATTAAAAAACATTGATATATCC
GTACTTAAAACTTCTAGTTTGAAAGTTGAGTTTAACTCAGCAGATTTAGCAAATCAATTT
AAAGGGAAAAATATAGATATTTATGGACTGTATTATGGAAATAAATGTGTAGGCTTAACT
GAAGAAAAAACATCGTGCTTAAACGGAGGAGTTACGATACATGATGGAAATCAATTAGAT
GAAGAGAAAGTTATAGGCGTTAATGTATTTAAAGATGGTGTCCAACAAGAAGGTTTTGTT
ATAAAAACTAAAAAGGCTAAAGTAACAGTACAAGAATTAGATACTAAAGTTCGATTTAAA
TTAGAAAATTTATATAAAATATACAATAAAGATACCGGTAACATACAAAAAGGATGCATT
TTCTTTCATTCTCATAATCATCAAGATCAATCATTTTATTATGATTTATATAACATAAAA
GGTTCAGTAGGAGCAGAGTTTTTTCAATTTTATAGTGATAATAGAACAGTTAGCTCATCT
AATTATCATATCGATGTATTTTTATATAAAGATTAA

>sen (aa accession|WP_001235656.1) (sen) staphylococcal enterotoxin N [Staphylococcus aureus]
ATGAGATTGTTCTGCATAGCTGCGATTATAATAACTTTATTATGTCTTATAAATAATAAT
TATGTTAATGCTGATGTAGACAAAAATGATTTAAAGAAAAAATCTGATATAGATAGTAGT
AAGTTATTTAATTTAACAAGTTATTATACTGATATAACGTGGCAATTAGACGAGTCAAAT
AAAATTAGTACAGATCAACTACTGAATAATACTATAATATTAAAAGATATTGATATATCC
GTACTTAAAACTTCTAGTTTGAAAGTTGAGTTTAACTCATCAGATTTAGCAAATCAATTT
AAAGGGAAAAATATAGATATTTATGGACTGTATTATGGAAATAAATGTGTAGGCTTAACT
GAAGAAAAAACATCATGCTTATACGGAGGAGTTACGATATATGATGGAAATCAATTAGAT
GAAGAGAGAGTTATAGGCGTTAATGTATTTAAAGATGGTATCCAACAAGAAGGTTTTGTT
ATAAAAACTAAAAAGGCTAAAGTAACAGTACAAGAATTAGATACTAAAGTTCGATTTAAA
TTAGAAAATTTATATAAAATATACAATAAAGATACCGGTAACATACAAAAAGGATGCATT
TTCTTTCATTCTAATAATCATCAAAATCAATCATTTTATTATGATTTATATAACATAAAA
GGTTCAGTAGGAGCAGAGTTTTTTCAATTTTATAGTGATAATAGAACAGTTAGCTCATCT
AATTATCATATCGATGTATTTTTATATAAAGATTAA

>sen (aa accession|WP_001236362.1) (sen) staphylococcal enterotoxin N [Staphylococcus aureus]
ATGAGATTGTTCTACATAGCTGCAATTATAATAACTTTATTATGTCTTATTAATAATAAT
TATGTTAATGCTGAAGTAGACAAAAAAGATTTAAAGAAAAAATCTGATCTAGATAGTAGT
AAGTTATTTAATTTAACAAGCTATTATACTGATATAACGTGGCAATTAGACGAGTCAAAT
AAAATTAGTACAGATCAACTACTGAATAATACTATAATATTAAAAAATATTGATATATCC
GTACTTAAAACTTCTAGTTTGAAAGTTGAGTTTAACTCATCAGATTTAGCAAATCAATTT
AAAGGAAAAAATATAGATATTTATGGACTGTATTTTGGAAATAAATGTGTAGGCTTAACT
GAAGAAAAAACATCATGCTTATACGGAGGAGTTACGATACATGATGGAAATCAATTAGAT
GAAGAGAAAGTTATAGGCGTTAATGTATTTAAAGATGGTGTCCAACAAGAAGGTTTTGTT
ATAAAAACCAAAAAGGCTAAAGTAACAGTACAAGAATTAGACACTAAAGTTCGATTTAAA
TTAGAAAATTTATATAAAATATACAATAAAGATACCGGTAACATACAAAAAGGATGCATT
TTCTTTCATTCTCATAATCATCAAGATCAATCATTTTATTATGATTTATATAACGTAAAA
GGTTCAGTGGGAGCAGAGTTTTTTCAATTTTATAGTGATAATAGAACAGTTAGCTCATCT
AATTATCATATTGATGTATTTTTATATAAAGATTAA

>seo (aa accession|WP_000935747.1) (seo) staphylococcal enterotoxin O [Staphylococcus aureus]
ATGTTAAATGTATTATTATTAATTTTAAATTTAATTGCAATATGTAGTGTAAACAATGCA
TATGCAAATGAAGAAGATCCTAAAATAGAGAGTTTGTGTAAGAAGTCAAGTGTAGACCCT
ATTGCTTTACATAATATTAATGATGATTATATAAATAATCGATTTACGACAGTAAAATCA
ATTGTATCAACTACAGAAAAATTCTTAGACTTCGATTTATTATTTAAAAGTATTAATTGG
TTAGATGGAATATCTGCTGAATTTAAAGATTTAAAAGTGGAATTTAGCTCATCAGCGATT
TCTAAAGAATTTCTAGGAAAGACTGTTGATATTTATGGTGTTTACTATAAAGCACATTGT
CATGGTGAGCATCAAGTGGATACTGCCTGTACATATGGTGGGGTAACACCTCATGAAAAT
AATAAATTAAGCGAGCCTAAAAATATAGGAGTAGCTGTGTATAAGGATAATGTAAATGTT
AATACATTTATCGTTACTACAGATAAAAAGAAAGTTACTGCACAAGAACTTGATATTAAA
GTAAGAACAAAATTAAATAATGCATATAAATTGTATGACAGAATGACTAGTGATGTACAA
AAAGGTTATATTAAATTTCATTCTCATTCGGAGCATAAAGAATCATTTTATTATGATTTA
TTTTATATTAAAGGAAATTTACCAGATCAATATTTGCAAATTTATAATGATAATAAAACA
ATAGATTCATCAGACTATCATATTGATGTTTATTTATTTACATAA

>seo (aa accession|WP_000935742.1) (seo) staphylococcal enterotoxin O [Staphylococcus aureus]
ATGTTAAATGTATTATTATTAATTATATATTTAATTGCAATATGTAGTGTAAACAATGCA
TATGCAAATGAAGAAAATCCTAAAATTGAGGATTTGTGTAAGAAGTCAAGTGTAGACGAT
ATTGCTCTACATAATATTGATAAAGACTATATGACTAATCGCTTTACAATAAATGAGTCA
CCTGTATTAACTACAGAAAAATTTTTAGATTTTGATTTATTATTTAAAAATTTTACTTGG
TTAGATGGAAAATCTGCTGAATTTAAAGATTTAAAAGTAGAATTTAGCTCATCGGAAATT
TCCAAAGAGTATTTTGGAAAAACTGTAGATATTTATGGTGTCTATTATAAAGCGCATTGT
CATGGTGAGCATCAAGTGAAAACTGCCTGTACTTATGGCGGGGTAACACCTCATGAAAAT
AATAAGTTAAACGAACCTAAAGAAATAGGAGTAGCTGTGTATAAGGATAATGTAAATGTT
AATACATTTATCGTTACTACAGATAAAAAGAAAGTTACTGCACAAGAACTTGATATTAAA
GTAAGAACAAAATTAAATAATGTATATAAATTATATGACCGAATGACTAGTGATGTACAA
AAAGGTTATATTAAATTCCATTCGCATTCGGAGCATAAAGAATCATTTTATTATGATTTA
TTTTATATTAAAGGAAATTTACCAGATCAATGTTTGCAAATTTATAATGATAATAAAACA
ATAGATTCATCAGACTATCATATTGATGTTTATTTATTTACATAA

>seo (aa accession|WP_010922839.1) (seo) staphylococcal enterotoxin O [Staphylococcus aureus]
ATTAAAAATAGTAAAGTAATGTTAAATGTATTATTATTAATTTTAAATTTAATTGCAATA
TGTAGTGTAAACAATGCATATGCAAATGAAGAAGATCCTAAAATAGAGAGTTTGTGTAAG
AAGTCAAGTGTAGACCCTATTGCTTTACATAATATTAATGATGATTATATAAATAATCGA
TTTACGACAGTAAAATCAATTGTATCAACTACAGAAAAATTCTTAGACTTCGATTTATTA
TTTAAAAGTATTAATTGGTTAGATGGAATATCTGCTGAATTTAAAGATTTAAAAGTGGAA
TTTAGCTCATCAGCGATTTCTAAAGAATTTCTAGGAAAGACTGTTGATATTTATGGTGTT
TACTATAAAGCACATTGTCATGGTGAGCATCAAGTGGATACTGCCTGTACATATGGTGGG
GTAACACCTCATGAAAATAATAAATTAAGCGAGCCTAAAAATATAGGAGTAGCTGTGTAT
AAGGATAATGTAAATGTTAATACATTTATCGTTACTACAGATAAAAAGAAAGTTACTGCA
CAAGAACTTGATATTAAAGTAAGAACAAAATTAAATAATGCATATAAATTGTATGACAGA
ATGACTAGTGATGTACAAAAAGGTTATATTAAATTTCATTCTCATTCGGAGCATAAAGAA
TCATTTTATTATGATTTATTTTATATTAAAGGAAATTTACCAGATCAATATTTGCAAATT
TATAATGATAATAAAACAATAGATTCATCAGACTATCATATTGATGTTTATTTATTTACA
TAA

>seo (aa accession|WP_000935739.1) (seo) staphylococcal enterotoxin O [Staphylococcus aureus]
ATGTTAAATGTATTATTATTAATTATAAATTTAATTGCAATATGTAGTGTAAACAATGCA
TATGCAAATGAAGAAAATCCTAAAATTGAGGATTTGTGTAAGAAGTCAAGTGTAGACGAT
ATTGCTCTACATAATATTGATAAAGACTATATGACTAATCGCTTTACAATAAATGAGTCA
ACTGTATTAACTACAGAAAAATTTTTAGATATTGATTTATTATTTAAAAATTTTACTTGG
TTAGATGGAAAATCTGCTGAATTTAAAGATTTAAAAGTGGAATTTAGCTCATCGGAAATT
TCCAAAGAGTATTTTGGAAAAACTGTAGATATTTATGGTGTCTATTATAAAGCGCATTGT
CATGGTGAGCATCAAGTGAAAACTGCCTGTACTTATGGCGGGGTAACACCTCATGAAAAT
AATAAATTAAGTGAACCTAAAGAAATAGGAGTAGCTGTGTATAAGGATAATGTAAATGTT
AATACATTTATCGTTACTACAGATAAAAAGAAAGTTACTGCACAAGAACTTGATATTAAA
GTAAGAACAAAATTAAATAATGTATATAAATTATATGATCGAATGACTAGTGATGTACAA
AAAGGTTATATTAAATTCCATTCTCATTCGGAGCATAAAGAATCATTTTATTATGATTTA
TTTTATATTAAAGGAAATTTACCAGATCAATATTTGCAAATTTATAATGATAATAAAACA
ATAGATTCATCAGACTATCATATTGATGTTTATTTATTTACATAA

>sep (nt accession|NP_004740.1|37368..38150) (sep) staphylococcal enterotoxin P [Staphylococcus aureus]
GTGAGTAAAATAAAAAAAACAACATTTATACTACTTTCATTTATTGCCCTAACGTTGATA
ACAAGTCCATTTGTAAATTGTAGCGAGAAAAGCGAAGAAATAAATGGAAAAGATTTACAA
AAAAAGTCTGAATTGCAGGGAACTGCTTTAAGCAATCTTAGACAAACCTATTATCATAAT
GGAAGTGCTATAATTGAAAATAAAGAGAGTAATGATCAATTTTTAAAGAACACTATATTG
TTTAATGATTTTTTTACAGGTCATCAATGGTATAATGATTTATTAGTAGACCTTGGTTCA
AAAGACACCGCCAATATATACAAAGGGAAAAAAGTGGATTTATATGGTGTTTATTATGGT
TATCAATGTACTGGGGGTACACCATTCAAAACAGCTTGTATGTATGGCGGTGTAACGTTA
CATGATAATAATCAATTGGAGGAAGAAAAGAAAGTACCGATTAACTTATGGATAGATGGT
AAACAAAATACAGTACCTTTGGGAACGGTTAAAACTAATAAAAAAGAAGTAACTGTTCAG
GAGCTAGACCTTCAGTCAAGACATTATTTACATGAAACATATAATTTATATAACACAGAT
GCATTTAATGGAAAAATACAAAGAGGATTAATTGAGTTTCACCCTTCTTCTGGTGATTCG
GTTGGTTATGATTTATTTGGTGCTCAAGGACAATATCCAGATACACAGTTGAGGATATAT
AGAGATAATAAAACGATTAAGTCTAAAAATATGCATATTGATATATATTTATATACAACT
TGA

>seq (aa accession|WP_001033320.1) (seq) staphylococcal enterotoxin Q [Staphylococcus aureus]
ATGAATAAAATATTTAGAGTTCTCACTGTTAGCTTGTTTTTCTTCACATTTTTAATAAAA
AACAATCTAGCATATGCTGATGTAGGGGTAATCAATCTTAGAAACTTTTATGCTAATTAT
CAACCTGAAAAGCTTCAAGGAGTTAGTTCTGGAAATTTTTCTACTTCTCATCAATTAGAG
TATATTGATGGAAAATACACTTTATATTCACAGTTTCATAATGAATATGAAGCGAAGAGA
TTAAAAGATCATAAAGTAGATATCTTTGGAATAAGTTACTCAGGTCTTTGTAATACAAAA
TATATGTATGGTGGAATTACGTTGGCAAATCAAAATTTAGATAAACCTAGAAATATACCT
ATTAATCTCTGGGTCAATGGTAAGCAAAATACTATATCTACAGACAAAGTTTCTACTCAA
AAAAAAGAAGTAACTGCTCAAGAGATTGATATTAAGTTACGAAAATACCTACAAAACGAA
TACAATATATATGGTTTTAATAAAACAAAGAAAGGTCAGGAATATGGATATAAGTCAAAA
TTTAATTCTGGGTTTAACAAAGGAAAAATTACTTTCCATTTAAATAATGAACCTTCTTTT
ACATACGATTTGTTTTACACCGGAACTGGTCAAGCAGAGAGTTTTTTAAAAATTTACAAT
GATAATAAAACTATAGATGCAGAGAATTTTCATTTGGATGTAGAGATTTCATATGAGAAA
ACTGAATAA

>seq (aa accession|WP_001033321.1) (seq) staphylococcal enterotoxin Q [Staphylococcus aureus]
ATGAATAAAATATTTAGAGTACTCACTGTTAGCTTGTTTTTCTTCACATTTTTAATAAAA
AACAATCTAGCATATGCTGATGTAGGGGTAATCAACCTTAGAAACTTTTATACTAATTAT
CAACCAGAAACGCTTCAAGGAGTTAGTTCTGGAAATTTTTCTACTTCTCATCAATTAGAG
TATATTGATGGAAAATACACTTTATATTCACAGTTTCATAATGAATATGAAGCGAAGAGA
TTAAAAGATCATAAAGTAGATATCTTTGGAATAAGTTACTCAGGTCTTTGTAATACAAAA
TATATGTATGGCGGAATTACGTTGGCGAATCAAAATTTAGATAAACCTAGAAATATACCT
ATTAATCTCTGGGTCAATGGTAAGCAAAACACTATATCTACAGACGAGGTTTCTACTCAA
AAAAAAGAGGTAACTGCTCAAGAGATTGATATTAAGTTACGAAAATACCTACAAAACGAA
TACAATATATATGGTTTTAATAAAACAAAAAAAGGTCAGGAATATGGATATCAGTCAAAA
TTTAATTCTGGATTTAACAAAGGAAAAATTACTTTCCATTTAAATAATGAAACTTCTTTT
ACATACGATTTGTTTTACACCGGAACTGGTCAAGCAGAGAGTTTTTTAAAAATTTACAAT
GATAATAAAACTATAGATGCAGAGAATTTTCATTTGGATGTAGAGATTTCATATGAGAAG
ACTGAATAA

>seq (aa accession|WP_001033316.1) (seq) staphylococcal enterotoxin Q [Staphylococcus aureus]
ATGAATAAAATATTTAGAATACTCACTGTTAGCTTGTTTTTCTTCACATTTTTAATAAAA
AACAATCTAGCATATGCTGATGTAGGGGTAATCAACCTTAGAAACTTTTATGCTAATTAT
GAACCTGAAAAGCTTCAAGGAGTTAGTTCTGGAAATTTTTCTACTTCTCATCAATTAGAG
TATATTGATGGAAAATACACTTTATATTCACAGTTTCATAATGAATATGAAGCGAAGAGA
TTAAAAGATCATAAAGTAGATATCTTTGGAATAAGTTACTCAGGTCTTTGTAATACAAAA
TATATGTATGGTGGAATTACGTTGGCGAATCAAAATTTAGATAAACCTAGAAATATACCT
ATTAATCTCTGGGTCAATGGTAAGCAAAATACTATATCTACAGACAAAGTTTCTACTCAA
AAAAAAGAGGTAACTGCTCAAGAGATTGATATTAAGTTACGAAAATACCTACAAAACGAA
TACAATATATATGGTTTTAATAAAACAAAAAAAGGTCAGGAATATGGATATCAGTCAAAA
TTTAATTCTGGGTTTAACAAAGGAAAAATTACTTTCCATTTAAATAATGAACCTTCTTTT
ACATACGATTTGTTTTACACCGGAACTGGTCAAGCAGAGAGTTTTTTAAAAATTTACGAT
GATAATAAAACTATAGATACAGAGAATTTTCATTTGGATGTAGAGATTTCATATGAGAAG
ACTGAATAA

>ser (aa accession|BAC97795.1) (ser) staphylococcal enterotoxin R [Staphylococcus aureus]
ATGTTAAATAAAATCTTACTTTTATTGTTCTCTGTTACTTTTATGTTGTTATTTTTCTCT
TTACATTCAGTAAGTGCTAAACCAGATCCAAGGCCTGGAGAATTGAATAGAGTTAGTGAT
TATAAAAAAAACAAAGGTACTATGGGGAATGTTGAATCCTTATATAAGGATAAAGCGGTA
ATAGCAGAAAATGTTAAAAATACTAGACAATTCTTAGGACATGATTTGATTTTTCCTATT
CCTTATTCAGAATACAAAGAAGTTAAAAGCGAATTTATAAATAAAAAAACAGCTGATAAA
TTTAAAGACAAACGGTTAGATGTGTTTGGAATACCCTATTTTTATACATGTTTAGTACCT
AAGAATGAATCAAGAGAAGAATTTATTTTTGATGGAGTTTGCATATACGGGGGCGTTACA
ATGCACTCCACAGCTGATAGTATATCCAAAAATATAATTGTTCCAGTTACTGTAGATAAT
AAACAACAGTTCTCTTTTACAATTAGTACAAATAAAAAAACGGTTACGGTACAAGAGCTA
GATTATAAAGTAAGGAATTGGTTGACTAACAATAAAAAATTATATGAATTTGATGGGTCG
GCATATGAGACGGGTTATATCAAATTTATTGAACAAAATAAAGATAGTTTTTGGTACGAT
TTGTTTCCTAAAAAGGATTTGGTTCCCTTTATACCTTATAAATTTGTAAATATTTATGGA
GATAATAAAACTATAGATGCTTCGAGTGTTAAGATAGAAGTTCACCTGACTACAATGTGA

>selu (aa accession|WP_000764692.1) (selu) staphylococcal enterotoxin-like U [Staphylococcus aureus]
ATGAAGTTATTTGCTTTTATCTTCATATGTGTTAAGTCTTGCAGCTTACTATTTATGTTA
AATGGCAATCCTAGACCAGAACAATTGAATAAAGCGAGTGAATTCACTGGTCTAATGGAT
AATATGAGGTATTTGTATGACGATAAACACGTATCAGAAACAAACATTAAAGCCCAAGAG
AAGTTTTTACAACATGATTTATTATTTAAAATAAATGGCTCTAAAATTGATGGTTCTAAA
ATTTTAAAAACAGAATTTAATAATAAAAGCCTTTCGGATAAATACAAAAATAAAAACGTA
GATTTGTTTGGGACAAACTATTATAATCAATGCTATTTTTCAGCGGATAATATGGAATTA
AATGATGGTAGACTAATTGAAAAAACGTGTATGTATGGCGGTGTGACCGAGCATGATGGA
AATCAAATAGATAAAAATAATCTAACTGATAACTCTCATAATATCTTAATTAAAGTATAC
GAAAACGAAAGAAACACATTATCTTTTGATATATCTACCAATAAGAAAAACATAACAGCA
CAAGAAATAGATTATAAAGTTAGAAACTATTTACTTAAGCATAAAAATTTATATGAATTT
AATAGTTCGCCTTATGAGACTGGCTATATAAAGTTTATCGAAGGAAATAGTCATTCATTT
TGGTATGATATGATGCCTGAATCTGGTGAAAAATTTTATCCGACTAAATATTTACTAATT
TATAATGATAATAAGACAGTTGAGAGTAAATCTATTAATGTAGAAGTTCATTTAACCAAA
AAATAA

>selu (aa accession|WP_000764684.1) (selu) staphylococcal enterotoxin-like U [Staphylococcus aureus]
ATGAAGTTATTTGCTTTTATCTTCATATGTGTTAAGTCTTGCAGCTTACTATTTATGTTA
AATGGCAATCCTAAACCAGAACAATTGAATAAAGCGAGTGAATTCACTGGTCTAATGGAT
AATATGAGGTATTTGTATGATGATAAACACGTATCAGAAATAAACATTAAAGCCCAAGAG
AAGTTTTTACAACATGATTTATTATTTAAAATAAATGGCTCTAAAATTGATGGTTCTAAA
ATTTTAAAAACAGAATTTAATAATAATAGCCTTTCGGATAAATACAAAAATAAAAACATA
GATTTGTTTGGGACAAACTATTATTATCAATGCTATTTTTCAGCGGATAATATGGAATTA
AATGATGGTAGACTAATTGAAAAAACGTGTATGTATGGCGGTGTGACCGAGCATGATGGA
AATCAAATAGATAAAAATAATTCAACTGATAACTCTCATAATATCTTAATTAAAGTTTTT
GAAAACGAGAGAAATTCATTATCTTTTGATATACCTACTAATAAGAAAAACATAACAGCA
CAAGAAATAGATTATAAAGTTAGAAACTATTTACTTAAGCATAAAAATTTATATGAATTT
AATAGTTCGCCTTATGAGACTGGCTATATAAAGTTTATCGAAGGAAATGGTCATTCTTTT
TGGTATGATATGATGCCTGAATCTGGTGAAAAATTTTATCCGACTAAATATTTACTAATT
TATAATGATAATAAGACAGTTGAGAGTAAATCTATTAATGTAGAAGTTCATTTAACCAAA
AAATAA

>selu2 (aa accession|ABK27166.1) (selu2) staphylococcal enterotoxin-like U [Staphylococcus aureus]
ATGAAGTTATTTGCTTTTATCTTCATATGTGTTAAGTCTTGCAGCTTACTATTTATGTTA
AATGGCAATCCTAAACCAGAACAATTGAATAAAGCGAGTGAATTCACTGGTCTAATGGAT
AATATGAGGTATTTGTATGATGATAAACACGTATCAGAAACAAACATTAAATCCCAAGAA
AAGTTTTTACAACATGATTTATTATTTAAAATAAATGGTTCTAAAATTTTAAAAACAGAA
TTTAATAATAAAAGCCTTTCGGATAAATATAAAAATAAAAACGTAGATTTGTTTGGGACA
AACTATTATAATCAATGCTATTTTTCATCGGATAATATGGAATTAAATGATGGTAGATTA
ATTGAAAAAACGTGTATGTATGGCGGTGTGACCGAGCATGATGGAAATCAAATAGATAAA
AATAATTCAACTGATAACTCTCATAATATCTTAATTAAAGTTTATGAAAACGAGAGAAAT
TCATTATCTTTTGATATACCTACTAATAAGAAAAACATAACAGCACAAGAAATAGATTAT
AAAGTTAGAAACTATTTACTTAAGCATAAAAATTTATATGAATTTAACAGTTCGCCTTAT
GAGACTGGCTATATAAAGTTTATCGAAGGAAGTGGTCATTCTTTTTGGTATGATTTGATG
CCTGAATCTGGTAAAAAATTTTATCCGACTAAATATTTACTAATTTATAATGATAATAAA
ACAGTTGAGAGTAAATCTATTAATGTAGAAGTTCATTTAACCAAAAAATAA

>selv (aa accession|ABK27165.1) (selv) staphylococcal enterotoxin-like V [Staphylococcus aureus]
ATGAAAAGAATACTTATCATTGTTGTTTTATTGTTTTGCTATTCGCAAAATCATATCGCA
ACCGCTGATGTCGGAGTTTTGAATCTTAGGAACTATTATGGTAGCTATCCAATTGAAGAC
CACCAAAGTATTAATCCTGAAAATAATCATCTTTCGCATCAATTAGTTTTTTCTATGGAT
AATTCGTCAATAACAGCTGAATTTAAGAACGTTGATGATGTAAAGAAATTCAAAAATCAT
GCTGTAGATGTATATGGTCTAAGTTATAGTGGATATTGTTTGAAAAACAAATATATATAC
GGTGGAGTTACATTAGCAGGTGATTATTTAGAGAAATCTAGATGTATTCCTATTAATCTT
TGGGTTAATGGAGAACATCAAACTATATCTACTGACAAAGTATCAACTAATAAAAAGTTA
GTAACAGCTCAAGAAATTGATGTTAAATTAAGGAGATATCTTCAAGAAGAATACAATATA
TATGGTCATAATAACACTGGTAAAGGCAAAGAATATGGATATAAATCTAAATTTTATTCA
GGTTTTAATAATGGGAAAGTTTTATTTCATTTAAATAATGAAAAATCATTTTCATATGAT
TTGTTTTATACAGGAGATGGACTGCCTGTAAGTTTTTTGAAAATTTATGAAGATAATAAA
ATAATAGAATCTGAAAAATTTCATCTTGATGTCGAAATATCATATGTAGATAGTAACTAA

>yent2 (aa accession|WP_001796875.1) (yent2) staphylococcal enterotoxin psuedogene yent2 [Staphylococcus aureus]
TTGAAAAAAACGTGTATGTATGGCGGTGTGACCGAGCATGATGGAAATCAAATAGATAAA
AATAATTCAACTGATAACTCTCATAATATCTTAATTAAAGTTTATGAAAACGAGAGAAAT
TCATTATCTTTTGATATACCTACTAATAAGAAAAACATAACAGCACAAGAAATAGATTAT
AAAGTTAGAAACTATTTACTTAAGCATAAAAATTTATATGAATTTAACAGTTCGCCTTAT
GAGACTGGCTATATAAAGTTTATCGAAGGAAGTGGTCATTCTTTTTGGTATGATTTGATG
CCTGAATCTGGTAAAAAATTTTATCCGACTAAATATTTACTAATTTATAATGATAATAAA
ACAGTTGAGAGTAAATCTATTAATGTAGAAGTTCATTTAACCAAAAAATAA

>yent1 (nt accession|CAIIJT010000038.1|1782..2183) (yent1) staphylococcal enterotoxin psuedogene yent1 [Staphylococcus aureus]
ATGAAGTTATTTGCCTTTATCTTCATATGTGTTAAGTCTTGCAGCTTACTATTTATGTTA
AATGGCAATCCTAAACCAGAACAATTGAATAAAGCGAGTGAATTCACTGGTCTAATGGAT
AATATGAGGTATTTGTATGATGATAAACACGTATCAGAAACAAACATTAAATCCCAAGAA
AAGTTTTTACAACATGATTTATTATTTAAAATAAATGGTTCTAAAATTTTAAAAACAGAA
TTTAATAATAAAAGCCTTTCGGATAAATATAAAAATAAAAACGTAGATTTGTTTGGGACA
AACTATTATAATCAATGCTATTTTTCATTGGATAATATGGAATTAAATGATGGTAGATTA
ATTGAAAAAAACGTGTATGTATGGCGGTGTGACCGAGCATGA

>selc4 (nt accession|BA000033.2|851795..852595) (selc4) Staphylococcal enterotoxin-like C4 [Staphylococcus aureus]
atgaataagagtcgatttatttcatgcgtaattttgatattcgcacttatactagttctt
tttacacccaacgtattagcagagagccaaccagaccctacgccagatgagttgcacaaa
tcaagtgagtttactggtacgatgggtaatatgaaatatttatatgatgatcattatgta
tcagcaactaaagttaagtctgtagataaatttttggcacatgatttaatttataacatt
agtgataaaaaactaaaaaattatgacaaagtgaaaacagagttattaaatgaagattta
gcaaaaaagtacaaagatgaagtagttgatgtgtatggatcaaattactatgtaaactgc
tatttttcatccaaagataatgtaggtaaagttacaggtggtaaaacttgtatgtatgga
ggaataacaaaacatgaaggaaaccactttgataatgggaacttacaaaatgtacttata
agagtttatgaaaataaaagaaacacaatttcttttgaagtgcaaactgataagaaaagt
gtaacagctcaagaactagacataaaagctaggaattttttaattaataaaaaaaatttg
tatgagtttaacagttcaccatatgaaacaggatatataaaatttattgaaaataacggc
aatactttttggtatgatatgatgcctgcaccaggcgataagtttgaccaatctaaatat
ttaatgatgtacaacgacaataaaacggttgattctaaaagagtgaagatagaagtccac
cttacaacaaagaatggataa

>selc-ovine (nt accession|CP001996.1|446711..447511) (selc-ovine) Staphylococcal enterotoxin-like C-ovine [Staphylococcus aureus]
ATGAATAAGAGTCGATTTATTTCATGCGTAATTTTGATATTCTCACTTATACTAGTTCTTTTTACACCCA
ACGTATTAGCAGAGAGCCAACCAGACCCTACGCCAGATGAGTTGCACAAAGCGAGTAAATTCACTGGTTT
GATGGAAAATATGAAAGTTTTATATGATGATCGTTATGTATCAGCAACTAAAGTTAAGTCTGTAGATAAA
TTTTTGGCACATGATTTAATTTATAACATTAGTGATAAAAAACTGAAAAATTATGACAAAGTGAAAACAG
AGTTATTAAATGAAGATTTAGCAAAGAAGTACAAAGATGAAGTAGTTGATGTGTATGGATCAAATTACTA
TGTAAACTGCTGTTTTTCATCCAAAGATAATGTAGGTAAAGTTACAGGTGGTAAAACTTGTATGTATGGA
GGAATAACAAAACATGAAGGAAACCACTTTGATAATGGGAACTTACAAAATGTACTTATAAGAGTTTATG
AAAATAAAAGAAACACAATTTCTTTTGAAGTGCAAACTGATAAGAAAAGTGTAACAGCTCAAGAACTAGA
CATAAAAGCTAGGAGTTTTTTAATTAATAAAAAAAATTTGTATGAGTTTAACAGTTCACCATATGAAACA
GGATATATAAAATTTATTGAAAATAACGGCAATACTTTTTGGTATGATATGATGCCTGCACCAGGAGATA
AGTTTGACCAATCTAAATATTTAATGATGTACAACGACAATAAAACGGTTGATTCTAAAAGTGTGAAGAT
AGAAGTCCACCTTACAACAAAGAATGGATAA

>ses (nt accession|AB330135.1) (ses) Staphylococcal enterotoxin S [Staphylococcus Aureus]
ATGAATTACTCAAAAATAACAGTAACTCTAATTATTATATTACTTTGTACTTTCTCATTTGAATTTTCCT
TCAACCGCTTTGTTCAAGCAGATGAATCTAGACCTAAAATAGAAAGCCTAAAGAAAAAATCTGAATTAGA
TTCAACCGCACTATATAATATTAAAACTTCATATTCGCAGGACAATATTATTTTAGATATTAAAAATAAA
ACAAACTCCACACAACTATTATCAAACGATTTAATATTTGATGATATTACACTTAAAGAATGGAATAAAA
ACAGCCTAAAAACTGAGTTTAATAGTTCAGAAATAGCCAATCATTTCAAAGGAAAAAAGGTAGATATATT
CGGAATATACTATGGGGCAAATTGCATTGGAGAAGTATCTAAAAGAACCGGTTGTATATATGGCGGAATA
ACACTTCATGAAGAAGAAAAAATAGACCAAAAGAATTCAATAGGTGTGAATGTTTTCAAAGACGGCTCTC
AACAAAAAGGTTTTATGATTACTACTGACAAAAAGGAACCTACAATTCAAGAGTTAGACCTTAAAACAAG
AAAAGTTATTCAAAATCAATATAAAATATATAACTCAGAGACAGGAAACATACAAAAAGGATATATGGAA
TTCCACTCTAATTCATCCAGTTTTTATTATGATTTATTTAATTTTAAAGGGAAATATAGTGTAGATTTCT
TAAAATTCTACAATGATAATAAAACTATAAACTCTTCAAATTTACACATAGACGTTTATTTATATTCCCA
ATAA

>set (nt accession|AB330135.1) (set) Staphylococcal enterotoxin T [Staphylococcus aureus]
ATGAAAAAATGTATTTTATTTATATTTTCTATAATTTTATTAGTTTCAATTTCTACTTTATTTATACCAA
ATGCTAAGTCTGATTCTCGTGAAGGTTTAAAAGACTTTTATTCAAAAAAAATAGATGTATACACAAATAA
AAAAATAAATGAAAAAGATAAATATAGCGTTGATATTGAAGTTGACAATTATGTTTATCGAATCAATACA
TTAGACGATAAAATATTAAACCAATTTAAGGTTGGTGATTATGTAGATGCTTGGGGACATATAATAAATA
ATAAACCCATTGGCAAAGTAATTAAATTTTATGATGGAGATATTAGTAAACATAGCCCTTTAGACAAGCC
TACAAATATATCTTATCGAATTAATTTATTTAAAGAACAAAAGCAAACAGAAGTAACACCCGAAAAAGAG
TTAGAAATAGGAAATAGATATTTAACTATGAAACAGATTGATTATCGAATTAAAAGTTATTTAGTAAAAA
AACAACAGTTATATACTGAATTCTACAATGGAAAAATTGAAATAAGCATGTTAGATGGAAAAAAACATTT
TATTGATTTGAGTACATACTATTATGATCCTAGCAACTTTACACTTGATTACACAAAAATAAGTCATTTT
GATATATATATGGAAAAATAG

>selw (nt accession|MN257125.1) (selw) Staphylococcal enterotoxin-like W [Staphylococcus Aureus]
TTGGGGGAGTTTGAAGTTAAATATTTAACAGGATTTATTTTAATATTATTGTTAGAAGGAATTTTTACAA
ATTCAGCAAGTGCAATCGAATATTCAGACTTACATCATAAAAGTGAACTTGATTCCAAGCGTCTATATAA
TGCTAAGGTGTCATTTGCTAATCCAACTCAGCTTGAAAATAAAAAAACAAACGATAGACTGTTGAAGCAT
GATTTGTTATTTCATGACATGTTCGTAAATGATGCTTGGAAAAAAGATTTTAAAGTTGAATTCGAAAATG
AGGCACTTTCAAAGAAATTTGTAAATAAGGATATCGATATATTTGCTGGAAATTATGGATATGGATGTCA
TGGGGGAGAAACCAATAAAACGCTATGTAGTTATGGTGGTGTTACTTTAAGTGACAATAATAAATACGAT
GATTATAAGAATATACCTTGTAATTTATGGATTGACGGACATCAAACAGGAATAGAACTAACTGCAGTAA
AAACGAAAAAGAAAATTGTTACCATTCAAGAATTAGATGTTCAATTAAGAAATTATTTGAATGAGAAGTA
TAAGTTGTACGAACTAGGTGGAGACATTGTTAAAGGGTATGTTAAATATCATAATGATGATGAAAAAAAT
GTAGAATATGATTTTTATAATTTAAATGGTGAGTATGGTCATGAGGTATTAAAAATGTATGCTGATAATA
AAACTATCAATAGTGACAAATTGCATTTAGATATCTATTTATTCAAATCATAA

>selw (nt accession|MN257201.1) (selw) Staphylococcal enterotoxin-like W [Staphylococcus Aureus]
TTGGGGGAGTTTGAAGTTAAATATTTAACAGGATTTATTTTAATATTATTGTTAGAAGGAATTTTTACAA
ATTCAGCAAGTGCAATCGAATATTCAGACTTACATCATAAAAGTAAACTTGATTCCAAGCGTCTATATAA
TGCTAAGGTGTCATTTGCTAATCCAACTGATCTTGAAAATAAAAAAACAAACGATAGACTGTTGAAGCAT
GATTTGTTATTTCATGACATGTTCGTAAATGATGATTGGAAAAAAGATTTTAAAGTTGAATTCGAAAATG
AGGCACTTTCAAAGAAATTTATAAATAAGGATATCGATATATTTGCTGGAAATTATGGATACGGATGTCA
TGGGGGAGAAGCCAATAAAACGCAATGTAGTTATGGTGGTGTTACTTTTAGTGACAATAATAAGTACGAT
GATTATAAGAATATACCTTGTAATTTATGGATTGACGGACATCAAACAGAAATAGAACTAACTGCAGTAA
AAACGAAAAAGAAAATTGTTACCATTCAAGAATTAGATGTTCAATTAAGAAATTATTTGAATGAGAAGTA
TAAGTTGTACGAACAAGGTGGCGACATTGTTAAAGGGTATGTTAAATATCATAATGATGATGAAAAAAAT
GTAGAATATGATTTTTATAATTTAAATGGTGAGTATGGTCATGAGGTATTAAAAATGTATGCTGATAATA
AAACTATCAATAGTGACAAATTGCATTTAGATATCTATTTATTCAAATCATAA

>selw (nt accession|MN257146.1) (selw) Staphylococcal enterotoxin-like W [Staphylococcus Aureus]
TTGGGGGAGTTTGAAGTTAAATATTTAACAGGATTTATTTTAATATTATTGTTAGAAGGAATTTTTACAA
ATTCAGCAAGTGCAATCGAATATTCAGACTTACATCATAAAAGTAAACTTGATTCAAAGCGTCTATATAA
TGCTAAGGTGTCATTTGCTAATCCAACTGATCTTGAAAATAAAAAAACAAACGATAGACTGTTGAAGCAT
GATTTGTTATTTCATGACATGTTCGTAAATGATGATTGGAAAAAAGATTTTAAAGTTGAATTCGAAAATG
AGGCACTTTCAAAGAAATTTATAAATAAGGATATCGATATATTTGCTGGAAATTATGGATACGGATGTCA
TGGGGGAGAAACCAATAAAACGCAATGTAGTTATGGAGGGGTTACTTTAAGTGACAATAATAAGTACGAT
AATGATAAGAATATACCTTGTAATTTATGGATTGACGGACATCAAACAGAAATAGAACTAACTGCAGTAA
AAACGAAAAAGAAAATTGTTACCATTCAAGAATTAGATGTTCAATTAAGAAATTATTTGAATGAGAAGTA
TAAGTTGTACGAACAAGGTGGCGACATTGTTAAAGGGTATGTTAAATATCATAATGATGATGAAAAAAAT
GTAGAATATGATTTTTATAATTTAAATGGTGAGTATGGTCATGAGGTATTAAAAATGTATGCTGATAATA
AAACTATCAATAGTGACAAATTGCATTTAGATATCTATTTATTCAAATCATAA

>selx (nt accession|MN257096.1) (selx) Staphylococcal enterotoxin-like X [Staphylococcus aureus]
ATGTTCAAAAAAAATGACTCGAAAAATTCAATTCTATTAAAATCTATTCTATCGCTAGGTATCATCTATG
GGGGAACATTTGGAATATATCCAAAAGCAGACGCGTCAACACAAAATTCCCCAAGTGTACAAGATAAACA
ATTCCAAAAAGTTGAAGAAGTACCAAATAATTCAGAAAAAGCTTTGGTTAAAAAACTTTACGATAGATAC
AGCCAAAATACAATAAACGGAAAATCTAATAAATCTAGGAATTGGGTTTATTCAGAGAGACCTTTAAATG
AAAACCAAGTTCGTATAAATTTAGAAGGAACATACAGAGTTGCTGATAGAGTATATACACCTAAGAGAAA
TATTACTCTTAATAAAGAAGTTGTCACTTTAAAGGAATTGGATCATATCATAAGATTTGCTCATATTTCT
TATGGCTTATATATGGGAGAACATTTGCCTAAAGGTAACATCGTCATAAATACAAAAGATGGCGGTAAAT
ATACATTAGAGTCGCATAAAGAGCTACAAAAAGATAGGGAAAATGTAAAAATTAATACAGCCGATATAAA
AAATGTAACTTTCAAACTTGTGAAAAGTGTTAATGACATTGAACAAGTTTGA

>selx (nt accession|MN257165.1) (selx) Staphylococcal enterotoxin-like X [Staphylococcus aureus]
ATGTTCAAAAAATATGACTCAAAAAATTCAATCGTATTAAAATCTATTCTATCGCTAGGTATCATCTATG
GGGGAACATTTGGAATATATCCAAAAGCAGACGCGTCAACACAAAATTCCTCAAGTGTACAAGATAAACA
ATTACAAAAAGTTGAAGAAGTACCAAATAATTCAGAAAAAGCTTTGGTTAAAAAACTTTACGATAGATAC
AGCAAGGATACAATAAATGGAAAATCTAATAAATCTAGGAATTGGGTTTATTCAGAGAGACCTTTAAATG
AAAACCAAGTTCGTATACATTTAGAAGGAACATACACAGTTGCTGATAGAGTATATACACCTAAGAGAAA
TATTACTCTTAATAAAGAAGTTGTCACTTTAAAGGAATTGGATCATATCATAAGATTTGCTCATATTTCT
TATGGCTTATATATGGGAGAACATTTGCCTAAAGGTAACATCGTCATAAATACAAAAGATGGCGGTAAAT
ATACATTAGAGTCGCATAAAGAGCTACAAAAAGATAGGGAAAATGTAAAAATTAATACAGCCGATATAAA
AAATGTAACTTTCAAACTTGTGAAAAGTGTTAATGACATTGAACAAGTTTGA

>selx (nt accession|HQ850972.1) (selx) Staphylococcal enterotoxin-like X [Staphylococcus aureus]
ATGTTCAAAAAACATCATTCGAAAAATTCAATCGTATTAAAATCTATTCTATCGCTAGGTATCATCTATG
GGGGAACATTTGGAATATATCCAAAAGCAGACGCGTCAACACAAAATTCCTCAAGTGTACAAGATAAACA
ATTACAAAAAGTTGAAGAAGTACCAAATAATTCAGAAAAAGCTTTGGTTAAAAAACTTTACGATAGATAC
AGCAAGGATACAATAAATGGAAAATCTAATAAATCTAGGAATTGGGTTTATTCAGAGAGACCTTTAAATG
AAAACCAAGTTCGTATACATTTAGAAGGAACATACAGAGTTGCTGATAGAGTGTATACACCTAAGAGGAA
CATTACTCTTAATAAAGAAGTTGTCACTTTAAAAGAATTGGATCATATCATAAGATTTGCTCATATTTCT
TATGGCTTATATATGGGAGAACATTTGCCTAAAGGTAACATCGTCATAAATACAAAGAATGGTGGTAAAT
ATACATTAGAGTCGCATAAAGAGCTACAAAAAGATAGGGAAAATGTAAAAATTAATACTGATGATATAAA
AAATGTAACTTTCGAACTTGTGAAAAGTGTTAATGACATTGAACAAGTTTGA

>selx (nt accession|HQ850970.1) (selx) Staphylococcal enterotoxin-like X [Staphylococcus aureus]
ATGTTCAAAAAATATGACTCAAAAAATTCAATCGTATTAAAATCTATTCTATCGCTAGGTATCATCTATT
CGGGATCATTTGGAATATATCCAAAAGCAGACGCGTCAACACAAAATTCCTCAAGTGTACAAGATAAACA
ATTACAAAAAGTTGAAGAAGTACCAAATAATTCAGAAAAAGCTTTGGTTAAAAAACTTTACGATAGATAC
AGCAAGGATACAATAAATGGAAAATCTAATAAATCTAGGAATTGGGTTTATTCAGAGAGACCTTTAAATG
AAAACCAAGTTCGTATACATTTAGAAGGTACATACACAGTTGCTGGCAGAGTGTATACACCTAAGAGGAA
CATTACTCTTAATAAAGAAGTTGTCACTTTAAAAGAATTGGATCATATCATAAGATTTGCTCATATTTCT
TATGGCTTATATATGGGAGAACATTTGCCTAAAGGTAACATCGTCATAAATACAAAGAATGGCGGTAAAT
ATACATTAGAGTCGCATAAAGAGTTACAAAAGAATAGGGAAAATGTAGAAATTAATACTGATGATATAAA
AAATGTAACTTTCGAACTTGTGAAAAGTGTTAATGACATTGAACAAGTTTGA

>selx (nt accession|HQ850971.1) (selx) Staphylococcal enterotoxin-like X [Staphylococcus aureus]
ATGTTCAAAAAAAATGACTCGAAAAATTCAATCGTATTAAAATCTATTCTATCGCTAGGTATCATCTATG
GGGGAACATTTGGAATATATCCAAAAGCAGACGCGTCAACACAAAATTCCTCAAGTGTACAAGATAAACA
ATTACAAAAAGTTGAGGAAGTACCAAATAATTCAGAAAAAGCTTTGGTTAAAAAACTTTACGATAGATAC
AGCCAAAATACAATAAACGGAAAATCTAATAAATCTAGGAATTGGGTTTATTCAGAGAGACCTTTAAATG
AAAATCAAGTTCGTATACATTTAGAAGGAACATACAGAGTTGCTGATAGAGTGTATACACCTAAGAGGAA
CATTACTCTTAATAAAGAAATTGTCACTTTAAAAGAATTGGATCATATCATAAGATTTGCTCATATTTCT
TATGGCTTATATATGGGAGAACATTTGCCTAAAGGTAACATCGTCATAAATACAAAGAATGGTGGTAAAT
ATACATTAGAGTCGCATAAAGAGCTACAAAAAGATAGGGAAAATGTAAAAATTAATACTGATGATATAAA
AAATGTAACTTTCGAACTTGTGAAAAGTGTTAATGACATTGAACAAGTTTGA

>selx (nt accession|HQ850968.1) (selx) Staphylococcal enterotoxin-like X [Staphylococcus aureus]
ATGTTCAAAAAATATGACTCAAAAAATTCAATCGTATTAAAATCTATTCTATCGCTAGGTATCATCTATG
GGGGAACATTTGGAATATATCCAAAAGCAGACGCGTCAACACAAAATTCCTCAAGTGTACAAGATAAACA
ATTCCAAAAAGTTGAAGAAGTACCAAATAATTCAGAAAAAGCTTTGGTTAAAAAACTGTACGATAGATAC
AGCCAAAATACAATAAACGGAAAATCTAATAAATCTAGGAATTGGGTTTATTCAGAGAGACCTTTAAATG
AAAATCAAGTTCGCATACATTTAGAAGGTACATACACAGTTGCTGGCAGAGTGTATACACCTAAGAGGAA
CATTACTCTTAATAAAGAAGTTGTCACTTTAAAAGAATTGGATCATATTATAAGATTTGCTCATATTTCT
TATGGCTTATATATGGGAGAACATTTGCCTAAAGGTAACATCGTCATAAATACAAAGAATGGCGGTAAAT
ATACATTAGAGTCGCATAAAGAGCTACAAAAAGATAGGGAAAATGTAAAAATTAAAACTGATGATATAAA
AAATGTAACTTTCGAACTTGTGAAAAGAGTTAATGACATTGAACAAGTTTGA

>selx (nt accession|HQ850969.1) (selx) Staphylococcal enterotoxin-like type X [Staphylococcus aureus]
ATGTTCAAAAAACATCATTCTAAAAATTCAATCTTATTAAAATCTATTCTATCGTTAGGTATCATCTATT
CGGGATCATTAGGAATTTATTCAAAAGCAAATGCGTCAACACAAAATTCCTCAAGTGTACATGATAAACA
ATTACAAAAGGTTGAAGAAGTACCAAATAATTCGGAAAAAGCTTTGGTTAAAAAACTTTACGATAGATAC
AGCAAAAATACAATAAACGGAAAATCTAATAAATCTAGGAATTGGGTTTATTCAGAGAGACCTTTAAATG
GAAACCAAGTTCGCATACATTTAGAAGGTACATACACAGTTGCTGGCAGAGTGTATACACCTAAGAGGAA
CATTACTCTTAATAAAGAAGTTGTCACTTTAAAAGAATTGGATCATATCATAAGATTTGCTCATATTTCT
TATGGCTTATATATGGGAGAACATTTGCCTAAAGGTAACATCGTCATAAATACAAAGAATGGTGGTAAAT
ATACATTAGAGTCGCATAAAGAGCTACAAAAAGATAGGGAAAATGTAAAAATTAATACTGATGATATAAA
AAATGTAACTTTCGAACTTGTGAAAAGTGTTAATGACATTGAACAAGTTTGA

>sey (nt accession|AB924045.1) (sey) Staphylococcal enterotoxin Y [Staphylococcus aureus]
ATGAAAGCGAAACTATGGTTTTTATTGACAACTTTGGCATTTTTGATTGCAGTAACGGAATCTATTGGAA
TAGCAGAAGTAAAAGCAAAAACAACTGGATTGATTACAGAAAATAGTAATGACAGTTTAAAAGAGCATTA
TGCACAAAAATTTGAAGTTTATACGAATAAAGAAGTAACAGGAGTTGGGGAGAATTATATAGACACGAAA
GTTGACACCTACAATGTACGGACAGTGCTCTACAACACTGATTATTTGAAACAGTTTAAAAATCAAGACA
AAGTTAATATATGGGGAACATTATATGAAAACCAACAATCTAAAGTATATCGTGGCACAGTAGTTAAGTA
TGATCCTATATCAAAAGTAACTAACTTATCTTATAGAATGAACTTGTTTGTTAACGGTCATCAAACTAAA
GTGAATCCAGACAGTTTATTAGAAGTTAAGAATAAACAGATTTCTCTAAAAGAAACAGATTTTAGAATTA
GAAAATATTTATTAGAAAAAGAACACCTATATAGTAATTACAATTCAGGGGAACTAATTATAGAAATGAA
AAATGGAGCAAGACATAAAATAGATTTAGGCGACATATTGAGTGACTCACAAGAAAAAACGTTTGATTTT
GATAATATTAGTCATATAGATATTTATATGAAATAG

>selz (nt accession|MN166493.1) (selz) Staphylococcal Enterotoxin-like Z [Staphylococcus aureus]
ATGAGAAAAGTATTTATACTAATCACTTTGTTATTTGGTTACAGTAGCTATTCTTTGTTGGAAGCTAGAG
CAGAGACACAAAATGATCCAAATATAAGTGAATTAAACAAATCTAGTCAATATACGGGTTCTTGGCATAA
TATATGGTATTTATATAATAGCGATCCAGTTAATGCTAAAAAAATAAAGCTAAGTGACAAATTTTTGAGT
CATGACTTCATTGTTCCAATAAATAACCCTGGTCATTATGACTATGTTAAAACTGAGTTAAAAGACAGTA
CAATGGCTAGTTCATTTGATGGGAAAGAAGTCGATATTTTTGGCGTCAATTATTTTGATCAATGCTATTT
TTCAAATGAAAATATACAGTGTGATAGTAATCAAGGAGGTGGAAGTAAAAAAACTTGTATGTATGGTGGT
ATAACATTAAATGAGAACAATACCAATAATAGAATTCAGCCTATTGTTGTAAAAGTTTACGAGAATGACA
GTGTTACTCTTTCTTTTGATATCAATATTGATAAAGAGACTGTAACTATTCAAGAGTTAGATTATAAAGT
GAGAAATAAATTAATTTCTAAAATCAATTTATACCATTTAGGTGGCACTTCATATGAAACGGGATACATT
AAATTTATAGAAAATGGTAATCGATATTATTGGTATGATATGATGCCAGACCCTGGCTTTACTCAGTCTA
AATATTTGATGATATATCGAGGTAATGAAACAGTTGAATCAGCCAAAACGGAAATAGAAGTGCACTTAAC
TAAAAAGTAG

>sel26 (nt accession|MF370876.1) (sel26) Staphylococcal enterotoxin-like 26 [Staphylococcus aureus]
ATGGAAGGTATTATTAATTTGAAGAAATTATATATTTTTTTAATAGCGATTAGTTTACGCATGTTAACTA
ACTCTGAAGAAGCTTATGCTGATGTAGGTGTTCAAAATTTAAGGAATTATTATGGGAGCTATGAATTTAC
AGATTTGAAAAATCAAAGTGATAAAAACAATCCTCAAAGTCATCAATTAGAATATGAAGTTGAAGGTAAA
GCACTTTATTCACAACTTTCAAGTGAACATGATGTTAAAAGACTTAAATCAAAAAAAGTTGATATTTTTG
GAATTCCCTATACTGGTATCACACAAAACGTTGAATATATATATGGTGGAATAACTTTATCTAATGATTA
CTTAGATAATGCTAGAAATATTCCGATAAATCTTTGGATAAATGGTCAACACAAAACAATTTCTACTGAT
AGAGTATCCACAAATAAAAAACAAGTAACCGCTCAAGAAATTGATGTTAAATTACGAAGATATCTTCAGG
AAGAATATAATATATATGGTCATAATAAAACAAATAAAGGGCGAGAATATGGAAACGAATCTAAGTTTAA
CTCTGGATTTGATAAAGGAAATATAATTTTTCATTTAAACAATGGTACTCAATTTTCGTATGATCTTTTC
TATACTGGTCATGGTCAACCTGAAGACTTTCTTAAAGTTTATAATGATAACAAAACAATTGATTCAGAAA
ATTTTCATTTAGATGTAGATCTCTCTCTTTCTAAAACCATTTAA

>sel26 (nt accession|MF370874.1) (sel26) Staphylococcal enterotoxin-like 26 [Staphylococcus Aureus]
ATGGAAGGTATTATTAATTTGAAGAAATTATATATTTTTTTAATAGCGATTAGTTTACGCATGTTAACTA
ACTCTGAAGAAGCTTATGCTGATGTAGGTGTTCAAAATTTAAGGAATTATTATGGGAGCTATGAATTTAC
AGATTTGAAAAATCAAAGTGATAAAAACAATCCTCAAAGTCATCAATTAGAATATGAAGTTGAAGGTAAA
GCACTTTATTCACAACTTTCAAGTGAACATGATGTTAAAAGACTTAAATCAAAAAAAGTTGATATTTTTG
GAATTCCCTATACTGGTATCACACAAAACGTTGAATATATATATGGTGGAATAACTTTATCTAATGATTA
CTTAGATAATGCTAGAAATATTCCGATAAATCTTTGGATAAATGGTCAACACAAAACAATTTCTACTGAT
AGAGTATCCACAAATAAAAAACAAGTAACCGCTCAAGAAATTGATGTTAAATTACGAAGATATCTTCAGG
AAGAATATAATATATATGGTCATAATAAAACAAATAAAGGGCGAGAATATGGAAACGAATCTAAGTTTAA
CTCTGGATTTGATAAAGGAAATGTAATTTTTCATTTAAACAATGGTACTCAATTTTCGTATGATCTTTTC
TATACTGGTCATGGTCAACCTGAAGACTTTCTTAAAGTTTATAATGATAACAAAACAATTGATTCAGAAA
ATTTTCATTTAGATGTAGATCTCTTTCTTTCTAAAACCATTTAA

>sel27 (nt accession|MF370874.1) (sel27) Staphylococcal enterotoxin-like 27 [Staphylococcus Aureus]
ATGAAACTATTCTTTATATTTAACTTCATTCTAAATACTATTATGTCTCAAACAGACTATTCTGATCCAA
CGTCAAACCAACTAAACAAAACAAGTCAATATGAAGGTTTAATGTATAATATGAAGGCGCTCTATGAATC
AGATCCTGTATCTTTTGAAAAGATAAAATCATATGATCAATTTTTATCTTTTGACTTGATTTATTTTTAT
CAAACTTTACAATATAACAGAATTAAAACCGAATTAACCAATGATCTTTCAAATTATTATAAAGATAAAG
ACGTAGATTTATTTGGAGTAAAGTACTTTGTGAATTGTTATTTCTCAGATAATAAAGACATAAAAGAAAA
TTCACCAAGTAACGATAGGGTTTGTATGTATGGTGGTGTCACAGAGCATGAAGGTAATAGAACTAAACTG
TTTGGTTATACGATAGTAGTTTCTGTATATATCGACAATAGAAATAGTCGCTCATCTACCTTATCAACAA
ATAAAGATCATATTACAGCTCAAGAATTAGATTATAACGTTAGAAATCAGTTAATTAAAGATGAACAATT
ATATGAATTTGAAAGTTCTCGTTTTGAAACAGGCTATATTAAATTTATTGAAAACGGTAAAGCTGTATTT
TGGTATGATCTAATGCCACCCCCAAATTTTACGCAGAGTAAATATCTAATGATTTATAAAGATAATAAAA
CTTTGTTATCTTCCAAAACTGCAATTGAAGTTCATTTAACAAAGAAAAAATAA

>sel27 (nt accession|MF370876.1) (sel27) Staphylococcal enterotoxin-like 27 [Staphylococcus aureus]
ATGAAACTATTCTTTATATTTAACTTCATTCTAAATACTATTATGTCTCAAACAGACTATTCTGATCCAA
CGTCAAACCAACTAAACAAAACAAGTCAATATGAAGGTTTAATGTATAATATGAAGGCGCTCTATGAATC
AGATCCTGTATCTTTTGAAAAGATAAAATCATATGATCAATTTTTATCTTTTGACTTGATTTATTTTTAT
CAAACTTTACAATATAACAGAATTAAAACCGAATTAACCAATGATCTTTCAAATTATTATAAAGATAAAG
ACGTAGATTTATTTGGAGTAAAGTACTTTGTGAATTGTTATTTCTCAGATAATAAAGACATAAAAGAAAA
TTCACCAAGTAACGATAGGGTTTGTATGTATGGTGGTGTCACAGAGCATGAAGGTAATAGAACTAAACTG
TTTGGTTATACGATAGTAGTTTCTGTATATATCGACAATAGAAATAGTCGCTCATTTACCTTATCAACAA
ATAAAGATCATATTACAGCTCAAGAATTAGATTATAACGTTAGAAATCAGTTAATTAAAGATGAACAATT
ATATGAATTTGAAAGTTCTCGTTTTGAAACAGGCTATATTAAATTTATTGAAAACGGTAAAGCTGTATTT
TGGTATGATCTAATGCCACCCCCAAATTTTACGCAGAGTAAATATCTAATGATTTATAAAGATAATAAAA
CTTTGTTATCTTCCAAAACTGCAATTGAAGTTCATTTAACAAAGAAAAAATAA
